# Supplementary material for: Clinical significance of HER2-low expression in early breast cancer: a nationwide study from the Korean Breast Cancer Society
Source: Breast Cancer Res. 2022 Mar 21;24:22. doi: 10.1186/s13058-022-01519-x (PMC8935777; doi:10.1186/s13058-022-01519-x)
Supplement: Supplementary file 2 — Additional file 2: Table S2. Patients characteristics according to HER2 status before and after using IPTW. [file 13058_2022_1519_MOESM2_ESM.xlsx]

## Sheet: Sheet1
Table S2. Patient characteristics according to HER2 status before and after using inverse probability propensity score weighing (IPTW)
		HR-positive						HR-negative
		Before IPTW			After IPTW			Before IPTW			After IPTW
		HER2_0	HER2_Low	P	HER2_0	HER2_Low	P	HER2_0	HER2_Low	P	HER2_0	HER2_Low	P
	Pathological_stage			0.7748			0.9668			0.6616			0.9517
	Stage I	3609(47.05)	1994(46.56)		3598.5(46.89)	2005.9(46.93)		985(37.77)	345(39.03)		994.1(38.11)	338.7(38.4)
	Stage II	3131(40.82)	1777(41.49)		3148.1(41.02)	1745.5(40.84)		1336(51.23)	450(50.9)		1335(51.18)	452.1(51.26)
	Stage III	930(12.13)	512(11.95)		928.2(12.09)	522.9(12.23)		287(11)	89(10.07)		279.5(10.71)	91.3(10.35)
	Tumor_size			0.5018			0.9261			0.1301			0.9913
	≤ 5 cm	7370(96.09)	4126(96.33)		7381.8(96.18)	4109.6(96.15)		2485(95.28)	853(96.49)		2493.5(95.59)	843(95.58)
	> 5 cm	300(3.91)	157(3.67)		293(3.82)	164.7(3.85)		123(4.72)	31(3.51)		115.1(4.41)	39(4.42)
	LN_metastasis			0.3374			0.842			0.0878			0.8557
	No	4892(63.78)	2694(62.9)		4864.4(63.38)	2701.2(63.2)		1815(69.59)	588(66.52)		1795.7(68.84)	610.1(69.17)
	Yes	2778(36.22)	1589(37.1)		2810.5(36.62)	1573(36.8)		793(30.41)	296(33.48)		812.9(31.16)	272(30.83)
	LNR			0.5983			0.9473			0.4781			0.8382
	Below	5388(70.25)	2989(69.79)		5380.1(70.1)	2993.8(70.04)		1981(75.96)	661(74.77)		1974(75.67)	670.5(76.01)
	Above	2282(29.75)	1294(30.21)		2294.8(29.9)	1280.5(29.96)		627(24.04)	223(25.23)		634.7(24.33)	211.6(23.99)
	Histological_grade			<.0001			0.9933			0.0064			0.9621
	G1/2	5806(75.7)	3085(72.03)		5704.7(74.33)	3173(74.23)		582(22.32)	175(19.8)		564.4(21.63)	187.5(21.25)
	G3	1371(17.87)	884(20.64)		1451.8(18.92)	811.9(18.99)		1849(70.9)	622(70.36)		1848.4(70.86)	629.3(71.35)
	Unknown	493(6.43)	314(7.33)		518.4(6.75)	289.4(6.77)		177(6.79)	87(9.84)		195.8(7.51)	65.3(7.4)
	Lymphatic_invasion			<.0001			0.8511			0.0579			0.9422
	No	4768(62.16)	2504(58.46)		4652.2(60.62)	2592.2(60.65)		1697(65.07)	539(60.97)		1669.2(63.99)	564(63.95)
	Yes	2181(28.44)	1502(35.07)		2384.4(31.07)	1338.7(31.32)		696(26.69)	272(30.77)		725.2(27.8)	248.5(28.17)
	Unknown	721(9.4)	277(6.47)		638.2(8.32)	343.4(8.03)		215(8.24)	73(8.26)		214.2(8.21)	69.5(7.88)
	Vascular_invasion			<.0001			0.9596			<.0001			0.9932
	No	5364(69.93)	2594(60.57)		5100.2(66.45)	2834.8(66.32)		1775(68.06)	521(58.94)		1714.6(65.73)	578.1(65.54)
	Yes	756(9.86)	428(9.99)		759.6(9.9)	419.4(9.81)		241(9.24)	93(10.52)		249.6(9.57)	84.4(9.57)
	Unknown	1550(20.21)	1261(29.44)		1815.1(23.65)	1020.2(23.87)		592(22.7)	270(30.54)		644.4(24.7)	219.6(24.89)
	Ki-67 labeling index			<.0001			0.8459			<.0001			0.8726
	< 14%	4415(57.56)	2792(65.19)		4614.8(60.13)	2562.3(59.95)		539(20.67)	242(27.38)		584.7(22.41)	200(22.67)
	≥ 14%	3255(42.44)	1491(34.81)		3060.1(39.87)	1712(40.05)		2069(79.33)	642(72.62)		2024(77.59)	682.1(77.33)
