# Supplementary material for: Clinical significance of HER2-low expression in early breast cancer: a nationwide study from the Korean Breast Cancer Society
Source: Breast Cancer Res. 2022 Mar 21;24:22. doi: 10.1186/s13058-022-01519-x (PMC8935777; doi:10.1186/s13058-022-01519-x)
Supplement: Supplementary file 3 — Additional file 3: Figure S1. Kaplan–Meier survival curves for OS and BCSS in hormone receptor-positive breast cancer (A, B) and in triple-negative breast cancer (C, D) after IPTW. [file 13058_2022_1519_MOESM3_ESM.xlsx]

## Sheet: Sheet1
	Percent at risk									Percent at risk
		0	36	72	108	144	180	Log-rank p			0	36	72	108	144	180	Log-rank p
	HER2-IHC 0	100	98.7235	96.9149	96.3562	48.037	5.95595	0.1788		HER2-IHC 0	100	99.578	99.2955	99.2955	49.9094	6.40182	0.1956
	HER2-Low	100	98.8971	97.3188	96.8404	38.907	12.4229			HER2-Low	100	99.6727	99.4783	99.4783	40.5073	5.62856
	Percent at risk									Percent at risk
		0	36	72	108	144	180	Log-rank p			0	36	72	108	144	180	Log-rank p
	HER2-IHC 0	100	93.3739	89.253	88.6691	43.649	5.05169	0.2783		HER2-IHC 0	100	97.8226	97.1215	97.1215	47.5552	5.50596	0.0796
	HER2-Low	100	93.6262	90.3146	90.1037	39.4467	6.93725			HER2-Low	100	98.5726	98.3844	98.3844	43.5871	7.30911
